# Supplementary material for: Role of the Cysteine in R3 Tau Peptide in Copper Binding and Reactivity
Source: Int J Mol Sci. 2022 Sep 14;23(18):10726. doi: 10.3390/ijms231810726 (PMC9503722; doi:10.3390/ijms231810726)
Supplement: Supplementary file 1 [file ijms-23-10726-s001.zip]

Archive with 1 entries (1 files):
- ijms-1860215-supplementary.pdf
